# Supplementary material for: How to Define Spacing Among Forest Trees to Mitigate Competition: A Technical Note
Source: Biology (Basel). 2025 Mar 15;14(3):296. doi: 10.3390/biology14030296 (PMC11940197; doi:10.3390/biology14030296)
Supplement: Supplementary file 1 [file biology-14-00296-s001.zip]

Archive with 1 entries (1 files):
- biology-3536429-supplementary.xlsx
