# Supplementary material for: How to Define Spacing Among Forest Trees to Mitigate Competition: A Technical Note
Source: Biology (Basel). 2025 Mar 15;14(3):296. doi: 10.3390/biology14030296 (PMC11940197; doi:10.3390/biology14030296)
Supplement: Supplementary file 1 [file biology-14-00296-s001.zip › biology-3536429-supplementary.xlsx]

## Sheet: Sheet 1
Tree ID	Sap Flow - 12 days	Sap Flow Residuals-DBH Elevation Removed-OLS	Elevation (m)	X-Coordinate	Y-Coordinate	Tree Density	DBH (cm)
2A8	238.524	58.5934	492.07	-718450	-1.06131e+06	8	52
2B4	161.158	9.6808	490.35	-718415	-1.06141e+06	8	43
2B5	140.408	-14.1267	490.4	-718418	-1.06141e+06	8	44
2D3	204.145	34.8452	489.95	-718393	-1.06136e+06	8	49
2D4	343.472	168.267	489.77	-718396	-1.06136e+06	8	51
2D5	202.289	41.6561	490.48	-718393	-1.06135e+06	8	46
2D7	176.717	24.9796	490.7	-718397	-1.06135e+06	8	43
3B6	100.344	17.7679	430.03	-713203	-1.06675e+06	8	35
5B5	97.752	-25.3984	448.09	-709657	-1.06311e+06	8	44
5D4	42.6659	-39.0534	449.23	-709606	-1.06308e+06	8	30
2B10	137.94	-13.2036	489.9	-718404	-1.06142e+06	9	43
2C3	147.461	-2.91895	488.87	-718377	-1.0614e+06	9	43
2C5	101.663	-42.6998	488.9	-718381	-1.06139e+06	9	41
4A3	75.9471	-10.258	426.78	-713036	-1.06651e+06	9	37
5B4	125.439	11.4967	447.89	-709653	-1.06311e+06	9	41
6C6	77.1096	-13.8104	408.71	-713900	-1.06058e+06	9	43
6C8	78.7397	-21.1654	408.61	-713907	-1.06058e+06	9	46
1D2	81.8777	9.66465	420.13	-715668	-1.05972e+06	10	34
3B5	198.351	91.5354	430.14	-713205	-1.06676e+06	10	43
3C8	98.0495	15.5177	429.97	-713287	-1.06657e+06	10	35
4A2	130.772	26.5002	426.71	-713031	-1.06651e+06	10	43
4A7	90.4789	-4.9412	426.99	-713025	-1.06651e+06	10	40
4A8	116.678	6.15886	426.99	-713025	-1.06651e+06	10	45
4C5	51.6075	-55.8315	430.98	-712935	-1.06643e+06	10	43
4D7	58.6588	-34.9506	428.62	-712970	-1.06639e+06	10	39
5A1	93.5291	-34.9865	443.11	-709567	-1.06314e+06	10	47
5A8	131.369	35.8409	443.42	-709567	-1.06314e+06	10	36
5C3	94.3857	-37.364	447.47	-709594	-1.06305e+06	10	47
5D7	128.167	-10.9868	449.31	-709608	-1.06308e+06	10	49
6A2	105.943	42.3119	408.56	-713857	-1.06061e+06	10	34
1A10	134.818	30.6493	422.5	-715716	-1.05974e+06	11	44
1A6	100.616	17.3034	422.88	-715732	-1.05974e+06	11	37
1A8	111.083	36.9929	422.66	-715721	-1.05974e+06	11	34
1B10	110.13	39.7874	421.68	-715690	-1.05975e+06	11	33
1C9	140.026	24.1339	422.02	-715710	-1.05971e+06	11	48
1D5	31.6101	-52.6227	420.05	-715673	-1.05971e+06	11	38
2A10	122.192	-9.2969	491.9	-718437	-1.06132e+06	11	36
2A4	104.284	-45.4945	492.13	-718455	-1.06132e+06	11	42
3A6	125.437	55.415	433.46	-713276	-1.06681e+06	11	30
3B10	165.282	45.9569	430.72	-713221	-1.06675e+06	11	47
3B3	109.266	20.4274	430.33	-713210	-1.06675e+06	11	37
3C2	43.2317	-45.6215	430.35	-713283	-1.06658e+06	11	37
3C7	67.156	-24.4721	430.02	-713288	-1.06657e+06	11	38
4A10	43.0153	-49.2887	426.86	-713023	-1.06652e+06	11	39
4A5	33.4655	-61.873	426.88	-713035	-1.0665e+06	11	40
4C3	121.694	-18.6208	430.52	-712939	-1.06643e+06	11	54
4D4	148.521	33.5361	428.94	-712960	-1.06639e+06	11	46
4D5	32.0046	-55.7137	428.82	-712967	-1.0664e+06	11	37
5A4	100.745	5.14227	443.52	-709555	-1.06314e+06	11	36
5A7	96.3789	-11.2729	443.48	-709564	-1.06313e+06	11	40
5C4	111.177	12.6743	447.43	-709598	-1.06305e+06	11	36
5C5	163.971	47.1276	447.73	-709602	-1.06305e+06	11	42
6A1	123.859	48.1865	408.51	-713853	-1.06061e+06	11	38
6B6	82.7906	22.7803	407.75	-713931	-1.0606e+06	11	33
6D3	84.5429	8.34342	409.22	-713819	-1.06064e+06	11	38
1A3	38.0043	-39.3055	422.93	-715723	-1.05974e+06	12	35
1B5	79.3384	-20.8388	421.19	-715672	-1.05976e+06	12	43
1C1	49.394	-35.7957	421.34	-715692	-1.05971e+06	12	38
1D4	125.342	-1.30046	420.23	-715679	-1.05971e+06	12	52
2C9	88.5721	-58.9584	489.1	-718374	-1.06138e+06	12	42
3A4	76.503	-17.6249	433.39	-713271	-1.06681e+06	12	38
3A8	80.7184	1.48903	433.66	-713280	-1.06681e+06	12	33
3B9	93.787	1.8621	430.42	-713214	-1.06675e+06	12	38
3C5	83.0249	-2.68243	430.18	-713285	-1.06657e+06	12	36
4B5	87.1291	-17.788	427.58	-713043	-1.06645e+06	12	43
4C1	37.2849	-60.5831	430.29	-712942	-1.06642e+06	12	40
4C8	40.1584	-36.6306	430.37	-712938	-1.06642e+06	12	33
5A3	116.202	-0.44194	443.39	-709560	-1.06314e+06	12	43
5B10	135.241	24.3551	447.84	-709647	-1.06311e+06	12	40
5B2	117.642	-4.96657	447.36	-709644	-1.06312e+06	12	44
5B7	87.9326	-92.5634	448.05	-709650	-1.06311e+06	12	63
5D2	129.611	-18.4314	449.08	-709603	-1.06307e+06	12	52
6A8	146.545	67.7929	408.59	-713852	-1.0606e+06	12	39
6A9	97.3044	12.5277	408.57	-713851	-1.0606e+06	12	41
6B1	159.63	81.338	407.97	-713920	-1.06062e+06	12	39
6B5	100.454	16.3823	407.62	-713937	-1.06061e+06	12	41
6C2	135.729	48.0072	408.47	-713891	-1.06058e+06	12	42
6C4	28.1988	-41.353	408.4	-713889	-1.06057e+06	12	36
6D5	86.7079	43.6813	409.28	-713818	-1.06063e+06	12	27
1A4	81.3583	-8.05279	422.96	-715731	-1.05974e+06	13	39
1B3	70.7455	-35.6863	421.48	-715682	-1.05976e+06	13	45
1B6	147.404	32.1061	421.22	-715671	-1.05975e+06	13	48
1C5	25.5398	-77.8055	421.39	-715696	-1.05971e+06	13	44
2A1	159.657	10.0203	491.94	-718445	-1.06133e+06	13	42
4B10	95.3237	5.43128	427.68	-713043	-1.06643e+06	13	38
4B2	91.399	13.556	427.72	-713044	-1.06644e+06	13	34
4B8	62.9295	-17.9036	427.68	-713041	-1.06644e+06	13	35
5B8	104.14	-6.66417	447.73	-709652	-1.06312e+06	13	40
6A3	121.575	39.8629	408.51	-713859	-1.06061e+06	13	40
6A6	105.882	12.1352	408.45	-713864	-1.0606e+06	13	44
6B9	74.5169	-0.71084	407.91	-713921	-1.0606e+06	13	38
6D2	149.25	54.8648	409.31	-713817	-1.06064e+06	13	44
1A1	52.2106	-21.9459	422.75	-715716	-1.05974e+06	14	34
1B1	71.5351	-22.9066	421.6	-715689	-1.05976e+06	14	41
3D3	44.3231	-35.1221	429.88	-713247	-1.06658e+06	14	34
3D4	64.6152	-20.7435	429.71	-713246	-1.06658e+06	14	36
3D8	104.754	-1.97339	430.02	-713255	-1.06658e+06	14	43
4B4	24.9482	-52.8133	427.61	-713045	-1.06645e+06	14	34
4B7	74.6462	-15.3501	427.82	-713037	-1.06644e+06	14	38
6B3	94.9164	31.9234	407.7	-713927	-1.06061e+06	14	34
6D6	44.3601	-37.6935	408.97	-713823	-1.06063e+06	14	40

## Sheet: Sheet 2
Tree ID	Sap Flow - 12 days	Sap Flow Residuals-DBH Elevation Removed-OLS	Elevation (m)	X-Coordinate	Y-Coordinate	Tree Density	DBH (cm)
5D4	42.6659	-39.0534	449.23	-709606	-1.06308e+06	8	30
5B5	97.752	-25.3984	448.09	-709657	-1.06311e+06	8	44
3B6	100.344	17.7679	430.03	-713203	-1.06675e+06	8	35
2B5	140.408	-14.1267	490.4	-718418	-1.06141e+06	8	44
2B4	161.158	9.6808	490.35	-718415	-1.06141e+06	8	43
2D7	176.717	24.9796	490.7	-718397	-1.06135e+06	8	43
2D5	202.289	41.6561	490.48	-718393	-1.06135e+06	8	46
2D3	204.145	34.8452	489.95	-718393	-1.06136e+06	8	49
2A8	238.524	58.5934	492.07	-718450	-1.06131e+06	8	52
2D4	343.472	168.267	489.77	-718396	-1.06136e+06	8	51
4A3	75.9471	-10.258	426.78	-713036	-1.06651e+06	9	37
6C6	77.1096	-13.8104	408.71	-713900	-1.06058e+06	9	43
6C8	78.7397	-21.1654	408.61	-713907	-1.06058e+06	9	46
2C5	101.663	-42.6998	488.9	-718381	-1.06139e+06	9	41
5B4	125.439	11.4967	447.89	-709653	-1.06311e+06	9	41
2B10	137.94	-13.2036	489.9	-718404	-1.06142e+06	9	43
2C3	147.461	-2.91895	488.87	-718377	-1.0614e+06	9	43
4C5	51.6075	-55.8315	430.98	-712935	-1.06643e+06	10	43
4D7	58.6588	-34.9506	428.62	-712970	-1.06639e+06	10	39
1D2	81.8777	9.66465	420.13	-715668	-1.05972e+06	10	34
4A7	90.4789	-4.9412	426.99	-713025	-1.06651e+06	10	40
5A1	93.5291	-34.9865	443.11	-709567	-1.06314e+06	10	47
5C3	94.3857	-37.364	447.47	-709594	-1.06305e+06	10	47
3C8	98.0495	15.5177	429.97	-713287	-1.06657e+06	10	35
6A2	105.943	42.3119	408.56	-713857	-1.06061e+06	10	34
4A8	116.678	6.15886	426.99	-713025	-1.06651e+06	10	45
5D7	128.167	-10.9868	449.31	-709608	-1.06308e+06	10	49
4A2	130.772	26.5002	426.71	-713031	-1.06651e+06	10	43
5A8	131.369	35.8409	443.42	-709567	-1.06314e+06	10	36
3B5	198.351	91.5354	430.14	-713205	-1.06676e+06	10	43
1D5	31.6101	-52.6227	420.05	-715673	-1.05971e+06	11	38
4D5	32.0046	-55.7137	428.82	-712967	-1.0664e+06	11	37
4A5	33.4655	-61.873	426.88	-713035	-1.0665e+06	11	40
4A10	43.0153	-49.2887	426.86	-713023	-1.06652e+06	11	39
3C2	43.2317	-45.6215	430.35	-713283	-1.06658e+06	11	37							Spacing	No. of trees - category	No. of observations	Sap flow residuals - variance
3C7	67.156	-24.4721	430.02	-713288	-1.06657e+06	11	38							4.74	14	9	584.074
6B6	82.7906	22.7803	407.75	-713931	-1.0606e+06	11	33							4.91	13	13	1151.17
6D3	84.5429	8.34342	409.22	-713819	-1.06064e+06	11	38							5.12	12	24	1674.59
5A7	96.3789	-11.2729	443.48	-709564	-1.06313e+06	11	40							5.34	11	25	1418.21
1A6	100.616	17.3034	422.88	-715732	-1.05974e+06	11	37							5.6	10	13	1620.94
5A4	100.745	5.14227	443.52	-709555	-1.06314e+06	11	36							5.91	9	7	276.389
2A4	104.284	-45.4945	492.13	-718455	-1.06132e+06	11	42							6.26	8	10	3379.43
3B3	109.266	20.4274	430.33	-713210	-1.06675e+06	11	37
1B10	110.13	39.7874	421.68	-715690	-1.05975e+06	11	33
1A8	111.083	36.9929	422.66	-715721	-1.05974e+06	11	34
5C4	111.177	12.6743	447.43	-709598	-1.06305e+06	11	36
4C3	121.694	-18.6208	430.52	-712939	-1.06643e+06	11	54
2A10	122.192	-9.2969	491.9	-718437	-1.06132e+06	11	36
6A1	123.859	48.1865	408.51	-713853	-1.06061e+06	11	38
3A6	125.437	55.415	433.46	-713276	-1.06681e+06	11	30
1A10	134.818	30.6493	422.5	-715716	-1.05974e+06	11	44
1C9	140.026	24.1339	422.02	-715710	-1.05971e+06	11	48
4D4	148.521	33.5361	428.94	-712960	-1.06639e+06	11	46
5C5	163.971	47.1276	447.73	-709602	-1.06305e+06	11	42
3B10	165.282	45.9569	430.72	-713221	-1.06675e+06	11	47
6C4	28.1988	-41.353	408.4	-713889	-1.06057e+06	12	36
4C1	37.2849	-60.5831	430.29	-712942	-1.06642e+06	12	40
1A3	38.0043	-39.3055	422.93	-715723	-1.05974e+06	12	35
4C8	40.1584	-36.6306	430.37	-712938	-1.06642e+06	12	33
1C1	49.394	-35.7957	421.34	-715692	-1.05971e+06	12	38
3A4	76.503	-17.6249	433.39	-713271	-1.06681e+06	12	38
1B5	79.3384	-20.8388	421.19	-715672	-1.05976e+06	12	43
3A8	80.7184	1.48903	433.66	-713280	-1.06681e+06	12	33
3C5	83.0249	-2.68243	430.18	-713285	-1.06657e+06	12	36
6D5	86.7079	43.6813	409.28	-713818	-1.06063e+06	12	27
4B5	87.1291	-17.788	427.58	-713043	-1.06645e+06	12	43
5B7	87.9326	-92.5634	448.05	-709650	-1.06311e+06	12	63
2C9	88.5721	-58.9584	489.1	-718374	-1.06138e+06	12	42
3B9	93.787	1.8621	430.42	-713214	-1.06675e+06	12	38
6A9	97.3044	12.5277	408.57	-713851	-1.0606e+06	12	41
6B5	100.454	16.3823	407.62	-713937	-1.06061e+06	12	41
5A3	116.202	-0.44194	443.39	-709560	-1.06314e+06	12	43
5B2	117.642	-4.96657	447.36	-709644	-1.06312e+06	12	44
1D4	125.342	-1.30046	420.23	-715679	-1.05971e+06	12	52
5D2	129.611	-18.4314	449.08	-709603	-1.06307e+06	12	52
5B10	135.241	24.3551	447.84	-709647	-1.06311e+06	12	40
6C2	135.729	48.0072	408.47	-713891	-1.06058e+06	12	42
6A8	146.545	67.7929	408.59	-713852	-1.0606e+06	12	39
6B1	159.63	81.338	407.97	-713920	-1.06062e+06	12	39
1C5	25.5398	-77.8055	421.39	-715696	-1.05971e+06	13	44
4B8	62.9295	-17.9036	427.68	-713041	-1.06644e+06	13	35
1B3	70.7455	-35.6863	421.48	-715682	-1.05976e+06	13	45
6B9	74.5169	-0.71084	407.91	-713921	-1.0606e+06	13	38
1A4	81.3583	-8.05279	422.96	-715731	-1.05974e+06	13	39
4B2	91.399	13.556	427.72	-713044	-1.06644e+06	13	34
4B10	95.3237	5.43128	427.68	-713043	-1.06643e+06	13	38
5B8	104.14	-6.66417	447.73	-709652	-1.06312e+06	13	40
6A6	105.882	12.1352	408.45	-713864	-1.0606e+06	13	44
6A3	121.575	39.8629	408.51	-713859	-1.06061e+06	13	40
1B6	147.404	32.1061	421.22	-715671	-1.05975e+06	13	48
6D2	149.25	54.8648	409.31	-713817	-1.06064e+06	13	44
2A1	159.657	10.0203	491.94	-718445	-1.06133e+06	13	42
4B4	24.9482	-52.8133	427.61	-713045	-1.06645e+06	14	34
3D3	44.3231	-35.1221	429.88	-713247	-1.06658e+06	14	34
6D6	44.3601	-37.6935	408.97	-713823	-1.06063e+06	14	40
1A1	52.2106	-21.9459	422.75	-715716	-1.05974e+06	14	34
3D4	64.6152	-20.7435	429.71	-713246	-1.06658e+06	14	36
1B1	71.5351	-22.9066	421.6	-715689	-1.05976e+06	14	41
4B7	74.6462	-15.3501	427.82	-713037	-1.06644e+06	14	38
6B3	94.9164	31.9234	407.7	-713927	-1.06061e+06	14	34
3D8	104.754	-1.97339	430.02	-713255	-1.06658e+06	14	43
							40.4851
							5.7002

## Sheet: Sheet 3
Tree ID	Sap Flow - 12 days	Sap Flow Residuals-DBH Elevation Removed-OLS	Elevation (m)	X-Coordinate	Y-Coordinate	Tree Density	DBH (cm)
5D4	42.6659	-39.0534	449.23	-709606	-1.06308e+06	8	30
5B5	97.752	-25.3984	448.09	-709657	-1.06311e+06	8	44
3B6	100.344	17.7679	430.03	-713203	-1.06675e+06	8	35
2B5	140.408	-14.1267	490.4	-718418	-1.06141e+06	8	44
2B4	161.158	9.6808	490.35	-718415	-1.06141e+06	8	43
2D7	176.717	24.9796	490.7	-718397	-1.06135e+06	8	43
2D5	202.289	41.6561	490.48	-718393	-1.06135e+06	8	46
2D3	204.145	34.8452	489.95	-718393	-1.06136e+06	8	49
2A8	238.524	58.5934	492.07	-718450	-1.06131e+06	8	52
2D4	343.472	168.267	489.77	-718396	-1.06136e+06	8	51
4A3	75.9471	-10.258	426.78	-713036	-1.06651e+06	9	37
6C6	77.1096	-13.8104	408.71	-713900	-1.06058e+06	9	43
6C8	78.7397	-21.1654	408.61	-713907	-1.06058e+06	9	46
2C5	101.663	-42.6998	488.9	-718381	-1.06139e+06	9	41
5B4	125.439	11.4967	447.89	-709653	-1.06311e+06	9	41
2B10	137.94	-13.2036	489.9	-718404	-1.06142e+06	9	43
2C3	147.461	-2.91895	488.87	-718377	-1.0614e+06	9	43
4C5	51.6075	-55.8315	430.98	-712935	-1.06643e+06	10	43
4D7	58.6588	-34.9506	428.62	-712970	-1.06639e+06	10	39
1D2	81.8777	9.66465	420.13	-715668	-1.05972e+06	10	34
4A7	90.4789	-4.9412	426.99	-713025	-1.06651e+06	10	40
5A1	93.5291	-34.9865	443.11	-709567	-1.06314e+06	10	47
5C3	94.3857	-37.364	447.47	-709594	-1.06305e+06	10	47
3C8	98.0495	15.5177	429.97	-713287	-1.06657e+06	10	35
6A2	105.943	42.3119	408.56	-713857	-1.06061e+06	10	34
4A8	116.678	6.15886	426.99	-713025	-1.06651e+06	10	45
5D7	128.167	-10.9868	449.31	-709608	-1.06308e+06	10	49
4A2	130.772	26.5002	426.71	-713031	-1.06651e+06	10	43
5A8	131.369	35.8409	443.42	-709567	-1.06314e+06	10	36
3B5	198.351	91.5354	430.14	-713205	-1.06676e+06	10	43
1D5	31.6101	-52.6227	420.05	-715673	-1.05971e+06	11	38
4D5	32.0046	-55.7137	428.82	-712967	-1.0664e+06	11	37
4A5	33.4655	-61.873	426.88	-713035	-1.0665e+06	11	40
4A10	43.0153	-49.2887	426.86	-713023	-1.06652e+06	11	39
3C2	43.2317	-45.6215	430.35	-713283	-1.06658e+06	11	37							Spacing	No. of trees - category	No. of observations	Sap flow residuals - variance	Sill
3C7	67.156	-24.4721	430.02	-713288	-1.06657e+06	11	38							4.74	14	9	584.074	1347
6B6	82.7906	22.7803	407.75	-713931	-1.0606e+06	11	33							4.91	14-13	22	994.696	1347
6D3	84.5429	8.34342	409.22	-713819	-1.06064e+06	11	38							5.12	14-12	46	1320.23	1347
5A7	96.3789	-11.2729	443.48	-709564	-1.06313e+06	11	40							5.34	14-11	71	1356.5	1347
1A6	100.616	17.3034	422.88	-715732	-1.05974e+06	11	37							5.6	14-10	84	1384.9	1347
5A4	100.745	5.14227	443.52	-709555	-1.06314e+06	11	36							5.91	14-9	91	1304.33	1347
2A4	104.284	-45.4945	492.13	-718455	-1.06132e+06	11	42							6.26	14-8	101	1563.34	1347
3B3	109.266	20.4274	430.33	-713210	-1.06675e+06	11	37
1B10	110.13	39.7874	421.68	-715690	-1.05975e+06	11	33
1A8	111.083	36.9929	422.66	-715721	-1.05974e+06	11	34
5C4	111.177	12.6743	447.43	-709598	-1.06305e+06	11	36
4C3	121.694	-18.6208	430.52	-712939	-1.06643e+06	11	54
2A10	122.192	-9.2969	491.9	-718437	-1.06132e+06	11	36
6A1	123.859	48.1865	408.51	-713853	-1.06061e+06	11	38
3A6	125.437	55.415	433.46	-713276	-1.06681e+06	11	30
1A10	134.818	30.6493	422.5	-715716	-1.05974e+06	11	44
1C9	140.026	24.1339	422.02	-715710	-1.05971e+06	11	48
4D4	148.521	33.5361	428.94	-712960	-1.06639e+06	11	46
5C5	163.971	47.1276	447.73	-709602	-1.06305e+06	11	42
3B10	165.282	45.9569	430.72	-713221	-1.06675e+06	11	47
6C4	28.1988	-41.353	408.4	-713889	-1.06057e+06	12	36
4C1	37.2849	-60.5831	430.29	-712942	-1.06642e+06	12	40
1A3	38.0043	-39.3055	422.93	-715723	-1.05974e+06	12	35
4C8	40.1584	-36.6306	430.37	-712938	-1.06642e+06	12	33
1C1	49.394	-35.7957	421.34	-715692	-1.05971e+06	12	38
3A4	76.503	-17.6249	433.39	-713271	-1.06681e+06	12	38
1B5	79.3384	-20.8388	421.19	-715672	-1.05976e+06	12	43
3A8	80.7184	1.48903	433.66	-713280	-1.06681e+06	12	33
3C5	83.0249	-2.68243	430.18	-713285	-1.06657e+06	12	36
6D5	86.7079	43.6813	409.28	-713818	-1.06063e+06	12	27
4B5	87.1291	-17.788	427.58	-713043	-1.06645e+06	12	43
5B7	87.9326	-92.5634	448.05	-709650	-1.06311e+06	12	63
2C9	88.5721	-58.9584	489.1	-718374	-1.06138e+06	12	42
3B9	93.787	1.8621	430.42	-713214	-1.06675e+06	12	38
6A9	97.3044	12.5277	408.57	-713851	-1.0606e+06	12	41
6B5	100.454	16.3823	407.62	-713937	-1.06061e+06	12	41
5A3	116.202	-0.44194	443.39	-709560	-1.06314e+06	12	43
5B2	117.642	-4.96657	447.36	-709644	-1.06312e+06	12	44
1D4	125.342	-1.30046	420.23	-715679	-1.05971e+06	12	52
5D2	129.611	-18.4314	449.08	-709603	-1.06307e+06	12	52
5B10	135.241	24.3551	447.84	-709647	-1.06311e+06	12	40
6C2	135.729	48.0072	408.47	-713891	-1.06058e+06	12	42
6A8	146.545	67.7929	408.59	-713852	-1.0606e+06	12	39
6B1	159.63	81.338	407.97	-713920	-1.06062e+06	12	39
1C5	25.5398	-77.8055	421.39	-715696	-1.05971e+06	13	44
4B8	62.9295	-17.9036	427.68	-713041	-1.06644e+06	13	35
1B3	70.7455	-35.6863	421.48	-715682	-1.05976e+06	13	45
6B9	74.5169	-0.71084	407.91	-713921	-1.0606e+06	13	38
1A4	81.3583	-8.05279	422.96	-715731	-1.05974e+06	13	39
4B2	91.399	13.556	427.72	-713044	-1.06644e+06	13	34
4B10	95.3237	5.43128	427.68	-713043	-1.06643e+06	13	38
5B8	104.14	-6.66417	447.73	-709652	-1.06312e+06	13	40
6A6	105.882	12.1352	408.45	-713864	-1.0606e+06	13	44
6A3	121.575	39.8629	408.51	-713859	-1.06061e+06	13	40
1B6	147.404	32.1061	421.22	-715671	-1.05975e+06	13	48
6D2	149.25	54.8648	409.31	-713817	-1.06064e+06	13	44
2A1	159.657	10.0203	491.94	-718445	-1.06133e+06	13	42
4B4	24.9482	-52.8133	427.61	-713045	-1.06645e+06	14	34
3D3	44.3231	-35.1221	429.88	-713247	-1.06658e+06	14	34
6D6	44.3601	-37.6935	408.97	-713823	-1.06063e+06	14	40
1A1	52.2106	-21.9459	422.75	-715716	-1.05974e+06	14	34
3D4	64.6152	-20.7435	429.71	-713246	-1.06658e+06	14	36
1B1	71.5351	-22.9066	421.6	-715689	-1.05976e+06	14	41
4B7	74.6462	-15.3501	427.82	-713037	-1.06644e+06	14	38
6B3	94.9164	31.9234	407.7	-713927	-1.06061e+06	14	34
3D8	104.754	-1.97339	430.02	-713255	-1.06658e+06	14	43
